# Supplementary material for: Identification of Novel Potential VEGFR-2 Inhibitors Using a Combination of Computational Methods for Drug Discovery
Source: Life (Basel). 2021 Oct 11;11(10):1070. doi: 10.3390/life11101070 (PMC8540634; doi:10.3390/life11101070)
Supplement: Supplementary file 1 [file life-11-01070-s001.zip]

Archive with 3 entries (2 files):
- Supplementary/
- Supplementary/Table S1.xls
- Supplementary/Table S2.xlsx
