# Supplementary material for: Identification of Novel Potential VEGFR-2 Inhibitors Using a Combination of Computational Methods for Drug Discovery
Source: Life (Basel). 2021 Oct 11;11(10):1070. doi: 10.3390/life11101070 (PMC8540634; doi:10.3390/life11101070)
Supplement: Supplementary file 1 [file life-11-01070-s001.zip › Supplementary/Table S1.xls]

## Sheet: Sheet1
Supplementary Table S1. Top 53 compounds with higher docking score than reference ligand.
NAME	Score
ZINC65063291	-60.63
ZINC65063292	-60.29
ZINC64578719	-60.21
ZINC65063296	-59.82
ZINC64578726	-59.73
ZINC65063297	-59.43
ZINC65063295	-59.34
ZINC64578584	-58.94
ZINC65063293	-58.78
ZINC64578632	-58.75
ZINC64578684	-58.28
ZINC64578724	-58.15
ZINC65063294	-57.89
ZINC65063319	-57.63
ZINC65063290	-57.31
ZINC64578644	-56.99
ZINC64578683	-56.91
ZINC65063300	-56.72
ZINC64578717	-56.68
ZINC64578579	-56.59
ZINC64578625	-56.57
ZINC64578581	-56.18
ZINC64578628	-56.02
ZINC35527269	-55.94
ZINC35527268	-55.85
ZINC64578588	-55.78
ZINC64578641	-55.7
ZINC64578594	-55.49
ZINC35527271	-55.2
ZINC35527267	-55.14
ZINC64578630	-55.04
ZINC114898570	-54.87
ZINC64578590	-54.83
ZINC1162830	-54.57
ZINC1033964	-54.46
ZINC64578722	-54.35
ZINC33268577	-54.34
ZINC64578598	-53.96
ZINC33010511	-53.92
ZINC64578623	-53.61
ZINC33068102	-53.59
ZINC33025341	-53.58
ZINC33067809	-53.54
ZINC21156748	-53.51
ZINC33010562	-53.46
ZINC33010555	-53.44
ZINC33067940	-53.36
ZINC33025243	-53.34
ZINC33068153	-53.27
ZINC33268656	-53.26
ZINC692457	-53.26
ZINC33268572	-53.25
ZINC692665	-53.24
tivozanib	-53.17
