# Supplementary material for: Identification of Novel Potential VEGFR-2 Inhibitors Using a Combination of Computational Methods for Drug Discovery
Source: Life (Basel). 2021 Oct 11;11(10):1070. doi: 10.3390/life11101070 (PMC8540634; doi:10.3390/life11101070)
Supplement: Supplementary file 1 [file life-11-01070-s001.zip › Supplementary/Table S2.xlsx]

## Sheet: Sheet0
Supplementary Table S2. 2D structures of the 54 identified compounds as the result of virtual screening.
2D structures	ZINC IDs	Cluster
	ZINC000065063291	1
	ZINC000065063295	1
	ZINC000064578632	1
	ZINC000064578644	1
	ZINC000064578683	1
	ZINC000065063296	1
	ZINC000065063300	1
	ZINC000064578579	1
	ZINC000035527269	1
	ZINC000064578628	1
	ZINC000064578625	1
	ZINC000064578641	1
	ZINC000064578630	1
	ZINC000065063294	1
	ZINC000065063290	1
	ZINC000065063292	1
	ZINC000064578719	1
	ZINC000065063297	1
	ZINC000064578684	1
	ZINC000065063293	1
	ZINC000064578584	1
	ZINC000064578726	1
	ZINC000064578724	1
	ZINC000064578581	1
	ZINC000064578717	1
	ZINC000035527268	1
	ZINC000064578722	1
	ZINC000065063319	1
	ZINC000064578623	1
	ZINC000064578588	1
	ZINC000064578594	1
	ZINC000035527271	1
	ZINC000064578590	1
	ZINC000064578598	1
	ZINC000035527267	1
	ZINC000033010511	1
	ZINC000033010555	1
	ZINC000033010562	1
	ZINC000033025341	1
	ZINC000033025243	1
	ZINC000033268577	2
	ZINC000033268656	2
	ZINC000033068153	2
	ZINC000033268572	2
	ZINC000033068102	2
	ZINC000021156748	2
	ZINC000033067940	2
	ZINC000033067809	2
	ZINC000001162830	3
	ZINC000000692665	3
	ZINC000000692457	3
	ZINC000114898570	4
	ZINC000001033964	5
	tivozanib	6
